# Supplementary material for: Contribution of Frailty to Multimorbidity Patterns and Trajectories: Longitudinal Dynamic Cohort Study of Aging People
Source: JMIR Public Health Surveill. 2023 Jun 27;9:e45848. doi: 10.2196/45848 (PMC10365626; doi:10.2196/45848)
Supplement: Multimedia Appendix 4 [file publichealth_v9i1e45848_app4.xlsx]

## Sheet: ConditionPrevalences
	Pattern: Non-specific
	Multimorbidity&Frailty		Multimorbidity&Age
Disease	OE	Exclusivity	OE	Exclusivity
OtherPsychiatric	0.794557	0.191186
Osteoporosis	0.777503	0.187083	0.861517	0.193965
ChronicLiver	0.683557	0.164477	0.553088	0.124525
Dyslipemia	0.649264	0.156226	0.623654	0.140412
SolidNeoplasms	0.601645	0.144767	0.638989	0.143865
NeuroticStress	0.555552	0.133677	0.492973	0.11099
ThyroidDiseases	0.554517	0.133428	0.602404	0.135628
Hypertension	0.502525	0.120917	0.515442	0.116049
Migraine	0.473377	0.113904
Autoimmune	0.470263	0.113155
Prostate			0.501182	0.112838
OtherGenitourinary			0.471884	0.106242
VenousLymphatic			0.47106	0.106056
	Pattern: Diabetes&Obesity
Disease	Multimorbidity&Frailty		Multimorbidity&Age
	OE	Exclusivity	OE	Exclusivity
Diabetes	2.02393	0.341918	2.05441	0.334312
Obesity	1.79709	0.303596	1.76052	0.286489
Glaucoma	1.41496	0.239041	1.66405	0.27079
Hypertension	1.37854	0.232888	1.38498	0.225376
ChronicKidney	1.29436	0.218666	1.38253	0.224978
Dyslipemia	1.28971	0.21788	1.27256	0.207083
ThyroidDiseases	1.0569	0.17855	0.952252	0.154959
Osteoarthritis	0.908069	0.153407
IschemicHeart	0.90582	0.153027	0.949817	0.154563
ChronicPancreas	0.85019	0.143629	1.03355	0.168189
Anemia			0.963528	0.156794
	Pattern: Heart&Circulatory
Disease	Multimorbidity&Frailty		Multimorbidity&Age
	OE	Exclusivity	OE	Exclusivity
HeartFailure	7.85705	0.543824	7.66903	0.555745
CardiacValve	7.36587	0.509827	7.24032	0.524678
AtrialFibrillation	6.54357	0.452912	6.45957	0.4681
Bradycardias	5.75416	0.398273	5.87399	0.425665
IschemicHeart	3.68556	0.255095	3.61795	0.262179
ChronicKidney	2.30432	0.159493	2.23164	0.161718
Anemia	2.29039	0.158529	2.2149	0.160505
Cerebrovascular	2.15664	0.149272	2.12619	0.154077
COPD	2.07041	0.143303	1.99095	0.144277
InflammatoryArthropaties	1.85684	0.128521
ChronicPancreas			1.74798	0.12667
	Pattern: Mental&Neurodegenerative
Disease	Multimorbidity&Frailty		Multimorbidity&Age
	OE	Exclusivity	OE	Exclusivity
Parkinson	19.9811	0.90669	9.23811	0.734607
OtherNeurological	18.5417	0.841373	4.67664	0.371883
Dementia	2.24246	0.101757	6.94613	0.55235
Cerebrovascular	2.09958	0.0952731	3.38547	0.26921
Depression	1.76297	0.0799986	2.20019	0.174957
Colitis	1.47786	0.0670613	1.83443	0.145872
Anemia	1.3833	0.0627706	2.17088	0.172626
SleepDisorders	1.37048	0.0621885
OtherDigestive	1.34739	0.0611407	4.57225	0.363581
Dorsopathies	1.33377	0.0605227
ChronicKidney			1.64723	0.130986
Deafness			1.47062	0.116943
	Pattern: Respiratory
Disease	Multimorbidity&Frailty		Multimorbidity&Age
	OE	Exclusivity	OE	Exclusivity
Asthma	16.6922	0.795732	17.3557	0.832508
COPD	3.69258	0.176028	3.48851	0.167335
EarNoseThroat	1.98686	0.0947153	1.91865	0.0920328
Osteoporosis	1.82206	0.0868589	1.78889	0.0858087
EsophagusStomachDuodenum	1.5484	0.0738134	1.57375	0.0754888
Obesity	1.49112	0.0710829	1.47322	0.0706666
Depression	1.47711	0.070415	1.51369	0.0726081
ThyroidDiseases	1.4764	0.0703811	1.42032	0.0681294
VenousLymphatic	1.46195	0.0696925	1.47167	0.0705925
SleepDisorders	1.38396	0.0659747
NeuroticStress			1.36678	0.0655613
	Pattern: Neuromusculoskeletal
Disease	Multimorbidity&Frailty		Multimorbidity&Age
	OE	Exclusivity	OE	Exclusivity
PeripheralNeuropathy	4.80018	0.510458	5.35012	0.517353
Dorsopathies	3.33074	0.354195	3.56451	0.344685
OtherMSK	3.08555	0.328121	3.27409	0.316602
OtherGenitourinary	2.37629	0.252698	2.35124	0.227363
VenousLymphatic	2.29948	0.24453	2.37701	0.229855
Osteoporosis	2.2195	0.236024	1.9756	0.191039
Osteoarthritis	2.1112	0.224508	2.16413	0.209269
NeuroticStress	1.68344	0.17902	1.62109	0.156758
OtherMetabolic	1.6496	0.175421
Migraine	1.64956	0.175416
Deafness			1.65569	0.160104
Depression			1.64977	0.159532
	Pattern: PeripheralVascular&Respiratory
Disease	Multimorbidity&Frailty		Multimorbidity&Age
	OE	Exclusivity	OE	Exclusivity
PeripheralVascular	17.0488	0.739544	17.0227	0.740542
OtherCardiac	14.0212	0.608214	14.9626	0.650919
IschemicHeart	3.33247	0.144556	3.29204	0.143214
OtherPsychiatric	2.89325	0.125504	2.60899	0.113499
COPD	2.51741	0.109201	2.41885	0.105228
Cerebrovascular	2.12306	0.0920946	2.15036	0.0935477
Prostate	1.97179	0.0855329	2.05002	0.0891822
Diabetes	1.88725	0.0818655	1.8585	0.0808504
Anemia	1.82707	0.0792549	1.87714	0.0816615
ChronicKidney	1.69192	0.0733926	1.71351	0.074543
	Pattern: Genitourinary&Respiratory
Disease	Multimorbidity&Frailty		Multimorbidity&Age
	OE	Exclusivity	OE	Exclusivity
Prostate	3.86194	0.442063	2.84697	0.284536
OtherPsychiatric	2.87853	0.329496	5.30069	0.529769
COPD	2.35602	0.269686	2.71783	0.271629
InflammatoryArthropaties	2.26303	0.259041
EarNoseThroat	1.76297	0.201801	1.76278	0.176178
SolidNeoplasms	1.74454	0.199691	1.17724	0.117657
Deafness	1.60285	0.183472	1.34317	0.134241
Bradycardias	1.32426	0.151583
Autoimmune	1.23981	0.141917
IschemicHeart	1.19092	0.136321	1.10438	0.110376
Blindness			2.03703	0.203588
ChronicLiver			1.8615	0.186044
SleepDisorders			0.959829	0.0959285
	Pattern: Allergy&Migraine
Disease	Multimorbidity&Frailty		Multimorbidity&Age
	OE	Exclusivity	OE	Exclusivity
OtherSkin	9.97758	0.675881	6.7752	0.545445
Allergy	9.86608	0.668328	7.14658	0.575344
Migraine	5.88551	0.398684	5.80532	0.467364
EarNoseThroat	3.30525	0.223898	3.30005	0.265675
Blindness	2.74333	0.185833
OtherEye	2.73956	0.185578	2.35251	0.189392
NeuroticStress	2.65977	0.180173	2.98873	0.240611
EsophagusStomachDuodenum	2.42852	0.164508	2.62204	0.21109
SleepDisorders	2.16717	0.146804	2.28978	0.184342
Autoimmune	2.02325	0.137055
ThyroidDiseases			2.38905	0.192333
OtherGenitourinary			2.3071	0.185736
	Pattern: ChronicUlcers&PeripheralVascular
Disease	Multimorbidity&Frailty		Multimorbidity&Age
	OE	Exclusivity	OE	Exclusivity
ChronicUlcer	48.7547	0.968034	48.3862	0.976469
Dementia	3.63142	0.0721026	3.6552	0.0737646
OtherDigestive	3.32906	0.0660991	3.40328	0.0686808
VenousLymphatic	3.31626	0.0658451	3.32052	0.0670106
PeripheralVascular	3.13682	0.0622821	3.19938	0.0645659
HeartFailure	2.50043	0.0496465	2.49364	0.0503236
Parkinson	2.38666	0.0473877	2.69233	0.0543333
Anemia	2.35388	0.0467368	2.34981	0.047421
AtrialFibrillation	2.22803	0.0442381	2.22521	0.0449063
Cerebrovascular	1.89508	0.0376273	1.9163	0.0386723
	Pattern: Autoimmune&Metabolic
Disease	Multimorbidity&Frailty		Multimorbidity&Age
	OE	Exclusivity	OE	Exclusivity
Autoimmune			7.3277	0.522768
InflammatoryArthropaties			6.91233	0.493135
OtherMetabolic			5.13711	0.366488
ChronicKidney			1.72839	0.123306
ChronicLiver			1.65042	0.117743
Anemia			1.58213	0.112871
Prostate			1.45301	0.10366
OtherSkin			1.37396	0.0980199
Blindness			1.32971	0.0948635
SolidNeoplasms			1.2964	0.0924869
	Pattern: Dementia&MotilityDigestive
Disease	Multimorbidity&Frailty		Multimorbidity&Age
	OE	Exclusivity	OE	Exclusivity
Dementia	6.4251	0.490868
OtherDigestive	6.34635	0.484852
Cerebrovascular	2.96572	0.226577
Anemia	2.63585	0.201375
Depression	2.35684	0.180059
ChronicKidney	2.05025	0.156636
Deafness	2.04389	0.156151
Blindness	1.9737	0.150788
Colitis	1.94856	0.148867
Osteoporosis	1.80767	0.138104
