# Supplementary material for: Contribution of Frailty to Multimorbidity Patterns and Trajectories: Longitudinal Dynamic Cohort Study of Aging People
Source: JMIR Public Health Surveill. 2023 Jun 27;9:e45848. doi: 10.2196/45848 (PMC10365626; doi:10.2196/45848)
Supplement: Multimedia Appendix 5 [file publichealth_v9i1e45848_app5.xlsx]

## Sheet: Hoja1
	Allergy & migraine		Autoimmune & metabolic	Chronic ulcers & peripheral vascular		Dementia & motility digestive	Diabetes & obesity		Genitourinary & respiratory		Heart & circulatory		Mental & neurodegenerative		Neuromusculoskeletal		Non-specific		Peripheral vascular & respiratory		Respiratory
Data: multimorbidity &	Age	Frailty	Age	Age	Frailty	Frailty	Age	Frailty	Age	Frailty	Age	Frailty	Age	Frailty	Age	Frailty	Age	Frailty	Age	Frailty	Age	Frailty
N	825,720 (8.05%)	694,782 (6.77%)	731,720 (7.13%)	206,986 (2.02%)	203,647 (1.99%)	783,590 (7.64%)	1,669,050 (16.27%)	1,732,729 (16.89%)	1,025,080 (9.99%)	1,174,039 (11.45%)	743,257 (7.25%)	709,909 (6.92%)	815,597 (7.95%)	465,417 (4.54%)	991,806 (9.67%)	1,090,701 (10.63%)	2,309,213 (22.51%)	2,467,940 (24.06%)	446,195 (4.35%)	444,913 (4.34%)	491,984 (4.80%)	488,941 (4.77%)
Age	72.0 [68.0;78.0]	73.0 [68.0;79.0]	76.0 [70.0;82.0]	84.0 [77.0;89.0]	84.0 [77.0;89.0]	83.0 [78.0;88.0]	75.0 [70.0;81.0]	74.0 [69.0;80.0]	71.0 [67.0;76.0]	74.0 [69.0;80.0]	82.0 [77.0;87.0]	82.0 [76.0;87.0]	84.0 [80.0;89.0]	78.0 [72.0;84.0]	74.0 [69.0;80.0]	74.0 [69.0;80.0]	71.0 [67.0;77.0]	71.0 [67.0;77.0]	77.0 [71.0;82.0]	76.0 [71.0;82.0]	76.0 [70.0;82.0]	75.0 [70.0;81.0]
Sex
Women	680,710 (82.4%)	528,845 (76.1%)	324,447 (44.3%)	138,971 (67.1%)	136,622 (67.1%)	588,734 (75.1%)	1,002,253 (60.0%)	1,061,904 (61.3%)	127,047 (12.4%)	89,210 (7.60%)	398,282 (53.6%)	382,768 (53.9%)	541,039 (66.3%)	264,225 (56.8%)	822,811 (83.0%)	926,520 (84.9%)	1,351,972 (58.5%)	1,415,001 (57.3%)	104,340 (23.4%)	104,063 (23.4%)	372,541 (75.7%)	366,521 (75.0%)
Men	145,010 (17.6%)	165,937 (23.9%)	407,273 (55.7%)	68,015 (32.9%)	67,025 (32.9%)	194,856 (24.9%)	666,797 (40.0%)	670,825 (38.7%)	898,033 (87.6%)	1,084,829 (92.4%)	344,975 (46.4%)	327,141 (46.1%)	274,558 (33.7%)	201,192 (43.2%)	168,995 (17.0%)	164,181 (15.1%)	957,241 (41.5%)	1,052,939 (42.7%)	341,855 (76.6%)	340,850 (76.6%)	119,443 (24.3%)	122,420 (25.0%)
Deprivation index
1 (less deprived)	128,370 (20.9%)	104,953 (20.5%)	100,896 (20.5%)	26,236 (23.4%)	25,742 (23.3%)	109,882 (23.3%)	222,598 (19.4%)	230,401 (19.2%)	145,583 (19.9%)	168,713 (20.8%)	93,677 (20.9%)	87,347 (20.3%)	119,722 (25.5%)	66,020 (21.9%)	132,880 (17.9%)	151,074 (18.5%)	445,822 (27.5%)	472,946 (27.3%)	59,171 (19.9%)	58,186 (19.6%)	64,608 (18.7%)	64,299 (18.7%)
2	127,243 (20.7%)	104,987 (20.5%)	102,013 (20.7%)	22,852 (20.4%)	22,509 (20.4%)	95,209 (20.2%)	229,072 (19.9%)	238,389 (19.9%)	143,506 (19.6%)	166,051 (20.5%)	89,449 (20.0%)	85,288 (19.8%)	97,525 (20.7%)	61,623 (20.4%)	145,497 (19.6%)	162,505 (19.9%)	348,840 (21.6%)	369,928 (21.4%)	58,020 (19.5%)	57,682 (19.4%)	68,407 (19.8%)	68,253 (19.8%)
3	126,516 (20.6%)	105,042 (20.6%)	103,319 (21.0%)	23,390 (20.9%)	23,037 (20.9%)	99,621 (21.1%)	244,722 (21.3%)	254,819 (21.3%)	152,337 (20.8%)	170,832 (21.1%)	91,379 (20.4%)	87,580 (20.3%)	99,451 (21.1%)	63,731 (21.1%)	159,341 (21.4%)	173,922 (21.3%)	324,552 (20.1%)	346,813 (20.0%)	60,573 (20.4%)	60,389 (20.3%)	70,921 (20.5%)	70,715 (20.5%)
4	123,913 (20.2%)	103,790 (20.3%)	100,136 (20.3%)	20,647 (18.4%)	20,386 (18.5%)	87,895 (18.6%)	239,591 (20.9%)	251,247 (21.0%)	151,423 (20.7%)	164,467 (20.3%)	89,469 (20.0%)	87,256 (20.3%)	83,397 (17.7%)	59,089 (19.6%)	161,460 (21.7%)	175,103 (21.4%)	284,591 (17.6%)	305,526 (17.7%)	60,748 (20.4%)	61,138 (20.6%)	72,957 (21.1%)	72,435 (21.0%)
5 (more deprived)	107,405 (17.5%)	92,128 (18.0%)	86,611 (17.6%)	18,983 (16.9%)	18,696 (16.9%)	78,990 (16.7%)	212,944 (18.5%)	222,914 (18.6%)	139,067 (19.0%)	140,624 (17.3%)	83,854 (18.7%)	82,908 (19.3%)	70,225 (14.9%)	51,528 (17.1%)	144,230 (19.4%)	154,129 (18.9%)	214,845 (13.3%)	235,127 (13.6%)	58,974 (19.8%)	59,891 (20.1%)	68,261 (19.8%)	68,464 (19.9%)
Missing	212,273	220,820	238,745	94,878	93,277	311,993	710123	534,959	293,164	363,352	295,429	279,530	345,577	163,426	248,398	273,968	690,563	737,600	148,709	147,627	146,830	144,775
Multimorbidity
SNAC-K groups of cronic conditions (n)	8.00 [6.00, 10.0]	8.00 [6.00, 10.0]	8.00 [6.00, 9.00]	10.0 [7.00, 12.0]	10.0 [7.00, 12.0]	9.00 [7.00, 11.0]	6.00 [5.00, 7.00]	6.00 [4.00, 7.00]	6.00 [4.00;7.00]	6.00 [5.00;8.00]	10.0 [8.00;12.0]	10.0 [8.00;2.0]	8.00 [6.00;10.0]	8.00 [6.00;11.0]	8.00 [7.00;10.0]	8.00 [7.00;10.0]	3.00 [1.00;4.00]	3.00 [2.00;4.00]	9.00 [7.00;11.00]	9.00 [7.00;11.00]	8.00 [6.00;11.00]	8.00 [6.00;11.00]
Type of multimorbidity
No multimorbidity	0 (0.00%)	0 (0.00%)	0 (0.00%)	269 (0.13%)	269 (0.13%)	0 (0.00%)	0 (0.00%)	0 (0.00%)	0 (0.00%)	0 (0.00%)	0 (0.00%)	0 (0.00%)	445 (0.05%)	2,025 (0.44%)	0 (0.00%)	0 (0.00%)	608,514 (26.4%)	607,277 (24.6%)	0 (0.00%)	0 (0.00%)	354 (0.07%)	11 (0.00%)
2-5 diseases	107,943 (13.1%)	100,488 (14.5%)	151,777 (20.7%)	21,275 (10.3%)	21,162 (10.4%)	71,676 (9.15%)	784,482 (47.0%)	855,257 (49.4%)	505,152 (49.3%)	441,004 (37.6%)	45,354 (6.10%)	32,702 (4.61%)	145,376 (17.8%)	80,560 (17.3%)	82,466 (8.31%)	89,963 (8.25%)	1,650,952 (71.5%)	1,807,098 (73.2%)	49,629 (11.1%)	47,602 (10.7%)	84,623 (17.2%)	81,517 (16.7%)
6-10 diseases	560,752 (67.9%)	472,788 (68.0%)	464,712 (63.5%)	103,653 (50.1%)	102,019 (50.1%)	507,806 (64.8%)	861,233 (51.6%)	865,292 (49.9%)	493,110 (48.1%)	689,859 (58.8%)	395,802 (53.3%)	368,236 (51.9%)	500,503 (61.4%)	254,128 (54.6%)	677,112 (68.3%)	778,852 (71.4%)	49,747 (2.15%)	53,565 (2.17%)	253,363 (56.8%)	259,406 (58.3%)	275,923 (56.1%)	283,959 (58.1%)
>10 diseases	157,025 (19.0%)	121,506 (17.5%)	115,231 (15.7%)	81,789 (39.5%)	80,197 (39.4%)	204,108 (26.0%)	23,335 (1.40%)	12,180 (0.70%)	26,818 (2.62%)	43,176 (3.68%)	302,101 (40.6%)	308,971 (43.5%)	169,273 (20.8%)	128,704 (27.7%)	232,228 (23.4%)	221,886 (20.3%)	0 (0.00%)	0 (0.00%)	143,203 (32.1%)	137,905 (31.0%)	131,084 (26.6%)	123,454 (25.2%)
Frailty
Deficits (n)	5.00 [3.00;7.00]	5.00 [3.00;6.00]	5.00 [4.00;7.00]	9.00 [7.00;12.0]	9.00 [7.00;12.0]	9.00 [7.00;11.0]	4.00 [3.00;6.00]	4.00 [3.00;6.00]	3.00 [2.00;5.00]	4.00 [3.00;6.00]	9.00 [7.00;11.0]	9.00 [7.00;12.0]	8.00 [6.00;10.0]	7.00 [5.00;10.0]	5.00 [4.00;7.00]	5.00 [4.00;7.00]	2.00 [1.00;3.00]	2.00 [1.00;3.00]	7.00 [5.00;9.00]	7.00 [5.00;9.00]	6.00 [5.00;9.00]	6.00 [5.00;8.00]
Disease-related deficits (n)	2.00 [1.00;4.00]	2.00 [1.00;3.00]	2.00 [1.00;3.00]	5.00 [3.00;7.00]	5.00 [3.00;7.00]	5.00 [3.00;6.00]	2.00 [1.00;2.00]	2.00 [1.00;3.00]	2.00 [1.00;2.00]	2.00 [1.00;3.00]	3.00 [2.00;5.00]	4.00 [2.00;5.00]	5.00 [3.00;6.00]	3.00 [2.00;5.00]	2.00 [2.00;4.00]	2.00 [2.00;4.00]	1.00 [0.00;2.00]	1.00 [0.00;2.00]	3.00 [2.00;4.00]	3.00 [2.00;4.00]	3.00 [2.00;4.00]	3.00 [2.00;4.00]
SSLD deficits (n)	2.00 [1.00;3.00]	2.00 [1.00;3.00]	3.00 [2.00;4.00]	4.00 [3.00;6.00]	4.00 [3.00;6.00]	4.00 [3.00;5.00]	3.00 [2.00;4.00]	3.00 [2.00;3.00]	2.00 [1.00;3.00]	2.00 [1.00;3.00]	5.00 [4.00;7.00]	5.00 [4.00;7.00]	3.00 [2.00;5.00]	4.00 [2.00;5.00]	3.00 [2.00;4.00]	3.00 [2.00;4.00]	1.00 [0.00;2.00]	1.00 [0.00;1.00]	4.00 [3.00;6.00]	4.00 [3.00;6.00]	4.00 [3.00;5.00]	4.00 [3.00;5.00]
Type of frailty
Fit	359,015 (43.5%)	321,507 (46.3%)	262,975 (35.9%)	20,994 (10.1%)	20,753 (10.2%)	40,827 (5.21%)	860,729 (51.6%)	929,044 (53.6%)	700,639 (68.3%)	677,951 (57.7%)	49,158 (6.61%)	31,624 (4.45%)	90,181 (11.1%)	96,397 (20.7%)	344,711 (34.8%)	373,862 (34.3%)	2,112,648 (91.5%)	2,318,596 (93.9%)	73,168 (16.4%)	68,749 (15.5%)	122,090 (24.8%)	116,998 (23.9%)
Mild	379,989 (46.0%)	317,781 (45.7%)	356,946 (48.8%)	70,122 (33.9%)	69,031 (33.9%)	349,212 (44.6%)	711,225 (42.6%)	744,852 (43.0%)	298,715 (29.1%)	460,057 (39.2%)	295,094 (39.7%)	268,474 (37.8%)	364,281 (44.7%)	207,835 (44.7%)	508,324 (51.3%)	592,488 (54.3%)	188,846 (8.18%)	147,269 (5.97%)	222,102 (49.8%)	229,547 (51.6%)	245,812 (50.0%)	254,910 (52.1%)
Moderate	77,502 (9.39%)	513,27 (7.39%)	97,275 (13.3%)	74,904 (36.2%)	73,573 (36.1%)	312,751 (39.9%)	91,357 (5.47%)	57,774 (3.33%)	24,723 (2.41%)	35,388 (3.01%)	269,356 (36.2%)	276,323 (38.9%)	279,797 (34.3%)	122,853 (26.4%)	123,341 (12.4%)	115,802 (10.6%)	7,618 (0.33%)	2,072 (0.08%)	117,152 (26.3%)	117,176 (26.3%)	98,442 (20.0%)	96,428 (19.7%)
Severe	9,214 (1.12%)	4,167 (0.60%)	14,524 (1.98%)	40,966 (19.8%)	40,290 (19.8%)	80,800 (10.3%)	5,739 (0.34%)	1,059 (0.06%)	1,003 (0.10%)	643 (0.05%)	129,649 (17.4%)	133,488 (18.8%)	81,338 (9.97%)	38,332 (8.24%)	15,430 (1.56%)	8,549 (0.78%)	101 (0.00%)	3 (0.00%)	33,773 (7.57%)	29,441 (6.62%)	25,640 (5.21%)	20,605 (4.21%)
Smoking status
Non-smoker	629,632 (78.1%)	505,719 (74.6%)	439,917 (61.6%)	131,158 (65.9%)	128,839 (65.9%)	541,491 (71.8%)	1,164,527 (71.6%)	1,190,164 (70.5%)	271,033 (27.0%)	454,571 (39.7%)	454,844 (62.4%)	430,558 (61.7%)	544,408 (70.5%)	299,351 (66.8%)	769,249 (78.8%)	850,756 (79.4%)	1,431,248 (75.6%)	1,450,592 (71.0%)	153,998 (35.0%)	147,881 (33.7%)	346,413 (72.1%)	336,505 (70.3%)
Ex-smoker	136,804 (17.0%)	129,496 (19.1%)	226,097 (31.7%)	55,525 (27.9%)	54,713 (28.0%)	182,092 (24.1%)	399,860 (24.6%)	407,579 (24.1%)	392,668 (39.1%)	471,909 (41.2%)	246,506 (33.8%)	240,234 (34.4%)	196,319 (25.4%)	120,789 (27.0%)	172,037 (17.6%)	180,770 (16.9%)	325,769 (17.2%)	362,892 (17.8%)	202,783 (46.1%)	201,789 (46.0%)	113,479 (23.6%)	115,584 (24.2%)
Smoker	39,567 (4.91%)	43,012 (6.34%)	47,558 (6.66%)	12,195 (6.13%)	12,080 (6.17%)	30,528 (4.05%)	62,942 (3.87%)	91,440 (5.41%)	340,805 (33.9%)	219,373 (19.1%)	27,744 (3.81%)	27,585 (3.95%)	31,545 (4.08%)	28,002 (6.25%)	34,657 (3.55%)	40,305 (3.76%)	137,225 (7.24%)	229,950 (11.3%)	82,904 (18.9%)	89,196 (20.3%)	20,848 (4.34%)	26,519 (5.54%)
Missing	19,717	16,555	18,148	8,108	8,015	29,480	41,721	43,546	20,574	28,186	14,163	11,532	43,325	17,275	15,863	18,870	414,971	424,506	6,510	6,047	11,244	10,333
Alcohol intake
Non-drinker	317,890 (73.5%)	260,370 (71.0%)	252,456 (62.2%)	75,599 (81.9%)	74,401 (81.8%)	315,999 (83.8%)	673,574 (68.2%)	686,577 (67.3%)	238,491 (45.8%)	300,916 (48.2%)	342,552 (75.7%)	333,548 (75.6%)	297,365 (83.6%)	178,703 (76.0%)	415,713 (74.6%)	452,038 (74.8%)	465,748 (62.9%)	480,529 (61.3%)	157,376 (59.7%)	156,032 (59.2%)	199,953 (74.5%)	197,604 (73.5%)
Low-risk drinker	112,535 (26.0%)	103,644 (28.3%)	147,763 (36.4%)	15,960 (17.3%)	15,847 (17.4%)	59,668 (15.8%)	304,628 (30.9%)	321,956 (31.6%)	263,513 (50.6%)	308,738 (49.4%)	107,637 (23.8%)	104,929 (23.8%)	56,921 (16.0%)	54,962 (23.4%)	138,895 (24.9%)	149,406 (24.7%)	267,194 (36.1%)	292,886 (37.3%)	101,232 (38.4%)	102,015 (38.7%)	66,716 (24.8%)	68,943 (25.7%)
High-risk drinker	2,245 (0.52%)	2,595 (0.71%)	5,563 (1.37%)	699 (0.76%)	694 (0.76%)	1,596 (0.42%)	8,759 (0.89%)	11,218 (1.10%)	18,372 (3.53%)	14,992 (2.40%)	2,475 (0.55%)	2,600 (0.59%)	1,218 (0.34%)	1,434 (0.61%)	2,709 (0.49%)	2,955 (0.49%)	7,672 (1.04%)	10,935 (1.39%)	5,009 (1.90%)	5,388 (2.05%)	1,885 (0.70%)	2,199 (0.82%)
Missing	393,050	328,173	325,938	114,728	112,705	406,327	682,089	712,978	505,704	549,393	290,593	268,832	460,093	230,318	434,489	486,302	1,568,599	1,683,590	182,578	181,478	223,430	220,195
Health care services use
Visits to primary care (n)	11.0 [6.00;17.0]	11.0 [6.00;17.0]	11.0 [6.00;18.0]	20.0 [9.00;41.0]	20.0 [9.00;41.0]	14.0 [8.00;23.0]	10.0 [6.00;16.0]	9.0 [6.00;15.0]	8.00 [5.00;14.0]	9.00 [5.00;15.0]	20.0 [10.0;33.0]	21.0 [11.0;34.0]	12.0 [6.00;21.0]	13.0 [7.00;21.0]	11.0 [7.00;18.0]	11.0 [7.00;17.0]	4.00 [1.00;8.00]	4.00 [1.00;8.00]	13.0 [7.00;22.0]	13.0 [7.00;22.0]	13.0 [7.00;21.0]	13.0 [7.00;21.0]
Distinct drugs (n)	8.00 [5.00;12.0]	8.00 [5.00;12.0]	9.00 [5.00;12.0]	11.0 [7.00;15.0]	11.0 [7.00;15.0]	10.0 [7.00;14.0]	7.00 [5.00;11.0]	7.00 [5.00;10.0]	6.00 [3.00;10.0]	7.00 [4.00;10.0]	11.0 [8.00;15.0]	12.0 [8.00;16.0]	9.00 [6.00;13.0]	10.0 [6.00;14.0]	9.00 [6.00;12.0]	9.00 [6.00;12.0]	3.00 [0.00;6.00]	3.00 [0.00;6.00]	10.0 [7.00;14.0]	10.0 [7.00;14.0]	11.0 [7.00;15.0]	11.0 [7.00;15.0]
Clinical measures (n)	6.00 [2.00;13.0]	6.00 [2.00;13.0]	8.00 [2.00;15.0]	7.00 [2.00;14.0]	7.00 [2.00;14.0]	7.00 [2.00;14.0]	9.00 [4.00;16.0]	9.00 [4.00;16.0]	5.00 [1.00;12.0]	6.00 [2.00;13.0]	11.0 [5.00;19.0]	12.0 [5.00;20.0]	6.00 [1.00;12.0]	7.00 [2.00;14.0]	7.00 [2.00;15.0]	7.00 [2.00;14.0]	1.00 [0.00;6.00]	1.00 [0.00;5.00]	9.00 [4.00;17.0]	9.00 [4.00;17.0]	8.00 [2.00;15.0]	8.00 [3.00;15.0]
Laboratory results (n)	17.0 [9.00;25.0]	17.0 [9.00;24.0]	18.0 [11.0;32.0]	16.0 [0.00;25.0]	16.0 [0.00;25.0]	17.0 [10.0;30.0]	17.0 [11.0;26.0]	17.0 [10.0;25.0]	16.0 [0.00;20.0]	17.0 [5.00;24.0]	18.0 [10.0;32.0]	18.0 [11.0;33.0]	17.0 [0.00;24.0]	17.0 [3.00;25.0]	17.0 [11.0;24.0]	17.0 [11.0;24.0]	0.00 [0.00;17.0]	0.00 [0.00;17.0]	18.0 [11.0;32.0]	18.0 [11.0;32.0]	17.0 [6.00;25.0]	17.0 [6.00;24.0]
Each column reports the information of all individuals and years included in each pattern.
Numerical characteristics are described as median [Q1; Q3].
Categorical variables are described as n (%), excluding Missing values, if any, from the calculation of the percentage.
The number of distinct drugs was calculated using the first 5 digits of the ATC code.
Each pattern was present for both multimorbidity & age and multimorbidity & frailty,
except dementia & motility digestive, which appeared only in multimorbidity & frailty,
and autoimmune & metabolic, which appeared only in multimorbidity & age.
